# Supplementary material for: Growth and welfare in mixed health system financing with physician dual practice in a developing economy: a case of Indonesia
Source: Int J Health Econ Manag. 2020 Nov 7;21(1):51–80. doi: 10.1007/s10754-020-09289-9 (PMC7892739; doi:10.1007/s10754-020-09289-9)
Supplement: Supplementary file 1 — Supplementary material 2 (tex 28 KB) [file 10754_2020_9289_MOESM1_ESM.tex]

\addcontentsline{toc}{section}{Technical
Appendix}\appendix%
%TCIMACRO{%
%\TeXButton{renewcommand}{\newcounter{appendix}
%\setcounter{appendix}{1}
%\setcounter{equation}{0}
%\newcounter{tempequation}
%\setcounter{tempequation}{\value{equation}}
%\newcommand{\reseteqn}{\setcounter{equation}{\value{tempequation}}
%\renewcommand{\theequation}{\arabic{equation}}}
%\renewcommand{\theequation}{\Alph{appendix}\arabic{equation}}}}%
%BeginExpansion
\newcounter{appendix}
\setcounter{appendix}{1}
\setcounter{equation}{0}
\newcounter{tempequation}
\setcounter{tempequation}{\value{equation}}
\newcommand{\reseteqn}{\setcounter{equation}{\value{tempequation}}
\renewcommand{\theequation}{\arabic{equation}}}
\renewcommand{\theequation}{\Alph{appendix}\arabic{equation}}%
%EndExpansion
\setlength{\parindent}{0.25in}

\begin{center}
\textbf{Appendix: \medskip Technical Derivation}
\end{center}

First, combining (\ref{y2a}) and (\ref{y2b}) yields the consolidated budget
constraints,
\begin{equation}
c_{t}^{j}+\frac{\pi_{t}c_{t+1}^{j}}{1+r_{t+1}}=\left\{
\begin{array}{l}
(1-\tau)a_{t}^{A}w_{t}-\Upsilon_{t}, \\
(1-\tau)a_{t}^{A}w_{t}%
\end{array}%
\begin{array}{l}
\text{if }j=PH \\
\text{if }j=GH%
\end{array}
.\right.  \label{A1}
\end{equation}

Each individual maximizes (\ref{y1}) subject to the intertemporal budget
constraint. The first-order conditions give the standard Euler equation%
\begin{equation}
\frac{\mathbb{E}_{t}c_{t+1}^{j}}{c_{t}^{j}}=\Lambda(1+r_{t+1}),\text{ \ \ }%
j=PH,GH  \label{A2}
\end{equation}

Substituting this result in (\ref{A1}) yields%
\begin{equation*}
c_{t}^{j}=\frac{1}{(1+\pi_{t}\Lambda)}\left\{
\begin{array}{l}
(1-\tau)a_{t}^{A}w_{t}-\Upsilon_{t}, \\
(1-\tau)a_{t}^{A}w_{t}%
\end{array}%
\begin{array}{l}
\text{if }j=PH \\
\text{if }j=GH%
\end{array}
,\right.
\end{equation*}
or equivalently,
\begin{equation*}
c_{t}^{j}=(1-\sigma_{t})\left\{
\begin{array}{l}
(1-\tau)a_{t}^{A}w_{t}-\Upsilon_{t}, \\
(1-\tau)a_{t}^{A}w_{t}%
\end{array}%
\begin{array}{l}
\text{if }j=PH \\
\text{if }j=GH%
\end{array}
,\right.
\end{equation*}
so that,
\begin{equation}
s_{t}^{j}=\sigma_{t}\left\{
\begin{array}{l}
(1-\tau)a_{t}^{A}w_{t}-\Upsilon_{t}, \\
(1-\tau)a_{t}^{A}w_{t}%
\end{array}%
\begin{array}{l}
\text{if }j=PH \\
\text{if }j=GH%
\end{array}
,\right.  \label{A3}
\end{equation}
where $\sigma_{t}=\pi_{t}\Lambda/(1+\pi_{t}\Lambda)$. Note that the saving
rate would be constant over time if the survival probability, $\pi_{t}$, is
constant.

With the consumptions derived for both time $t$ and $t+1$, substituting them
into (\ref{y1}), and given $a_{t}^{A}=h_{t}^{A}$ and $\Upsilon _{t}=\mu
_{t}a_{t}^{A}w_{t}$, yields the indirect utility functions:%
\begin{align}
V_{t}^{PH}& =\ln \left[ \frac{1-\tau -\mu _{t}}{(1+\pi _{t}\Lambda )}w_{t}%
\right] ^{\kappa }(h_{t}^{A})^{\kappa }(h_{t}^{PH})^{1-\kappa }  \label{A4}
\\
& +\Lambda \pi _{t}\ln \Lambda (1+r_{t+1})\left[ \frac{1-\tau -\mu _{t}}{%
    (1+\pi _{t}\Lambda )}w_{t}\right] ^{\kappa }(h_{t}^{A})^{\kappa
}(h_{t}^{PH})^{1-\kappa }(\pi _{t})^{1-\kappa }+\ln \xi _{t},\   \notag
\end{align}%
\begin{align}
V_{t}^{GH}& =\ln \left[ \frac{(1-\tau )}{(1+\pi _{t}\Lambda )}w_{t}\right]
^{\kappa }(h_{t}^{A})^{\kappa }(h_{t}^{GH})^{1-\kappa }  \label{A5} \\
& +\Lambda \pi _{t}\ln \Lambda (1+r_{t+1})\left[ \frac{(1-\tau )}{(1+\pi
    _{t}\Lambda )}w_{t}\right] ^{\kappa }(h_{t}^{A})^{\kappa
}(h_{t}^{GH})^{1-\kappa }(\pi _{t})^{1-\kappa }.  \notag
\end{align}

An individual finds it optimal to pay for private health care if his/her
expected lifetime utility exceeds the expected utility of using only public
health care, $\mathbb{E}_{t}(V_{t}^{PH})\geq \mathbb{E}_{t}(V_{t}^{GH})$, or
equivalently,
\begin{align}
& \ln \left[ \frac{1-\tau -\mu _{t}}{(1+\pi _{t}\Lambda )}w_{t}\right]
^{\kappa }(h_{t}^{A})^{\kappa }(h_{t}^{PH})^{1-\kappa }  \label{A6} \\
& +\Lambda \pi _{t}\ln \Lambda (1+r_{t+1})\left[ \frac{1-\tau -\mu _{t}}{%
    (1+\pi _{t}\Lambda )}w_{t}\right] ^{\kappa }(h_{t}^{A})^{\kappa
}(h_{t}^{PH})^{1-\kappa }(\pi _{t})^{1-\kappa }+\ln \xi _{t}  \notag \\
& \geq \ln \left[ \frac{(1-\tau )}{(1+\pi _{t}\Lambda )}w_{t}\right]
^{\kappa }(h_{t}^{A})^{\kappa }(h_{t}^{GH})^{1-\kappa }  \notag \\
& ++\Lambda \pi _{t}\ln \Lambda (1+r_{t+1})\left[ \frac{(1-\tau )}{(1+\pi
    _{t}\Lambda )}w_{t}\right] ^{\kappa }(h_{t}^{A})^{\kappa
}(h_{t}^{GH})^{1-\kappa }(\pi _{t})^{1-\kappa }.  \notag
\end{align}

Setting (\ref{A6}) as equality, and subsequently with some manipulations
using logarithm rules, we can simplify the expression to%
\begin{equation*}
(1+\pi _{t}\Lambda )\ln \left[ \frac{1-\tau -\mu _{t}}{1-\tau }\right]
^{\kappa }\left( \frac{h_{t}^{PH}}{h_{t}^{GH}}\right) ^{1-\kappa }\xi _{t}=0.
\end{equation*}

Given that $(1+\pi _{t}\Lambda )$ is strictly positive, this means the
expression can only equal zero if $\ln \left[ \frac{1-\tau -\mu _{t}}{1-\tau
}\right] ^{\kappa }\left( \frac{h_{t}^{PH}}{h_{t}^{GH}}\right) ^{1-\kappa
}\xi _{t}=0$. Given that $\ln 1=0$, this means
\begin{equation*}
\left[ \frac{1-\tau -\mu _{t}}{1-\tau }\right] ^{\kappa }\left( \frac{%
    h_{t}^{PH}}{h_{t}^{GH}}\right) ^{1-\kappa }\xi _{t}=1,
\end{equation*}%
which can be rearranged to yield the threshold value, $\xi _{t}^{\hat{c}}$:
\begin{equation}
\xi _{t}^{\hat{c}}=\left[ \frac{1-\tau }{1-\tau -\mu _{t}}\right] ^{\kappa }\left(
\frac{h_{t}^{PH}}{h_{t}^{GH}}\right) ^{\kappa -1}.  \label{A7}
\end{equation}

Given that the share of individuals using public hospital equals $\xi
_{t}^{C}=\bar{N}\xi _{0}^{C}\int_{0}^{\xi _{t}^{\hat{c}}}f(\xi )d\xi =\xi
_{0}^{C}\xi _{t}^{\hat{c}}\bar{N}$ , and the share of individuals using private
health service equals $1-\xi _{t}^{C}$, for some multiplicative constant $%
\xi _{0}^{C}\geq 0$, by using (\ref{y3}), we can derive the following:%
\begin{equation*}
\xi _{t}^{C}=\xi _{0}^{C}(\xi _{t})^{\varkappa (1-\kappa )}\frac{\Omega _{t}%
}{(\bar{N})^{1+\varkappa (\kappa -1)}}\left( \frac{e_{t}^{PH}}{e_{t}^{GH}}%
\right) ^{\nu _{H}(\kappa -1)},\text{ where }\Omega _{t}=\left( \frac{1-\tau
}{1-\tau -\mu _{t}}\right) ^{\kappa },
\end{equation*}%
which, knowing that $\xi _{t}=\xi _{t}^{C}$ in the threshold, after further
algebraic manipulation yields%
\begin{equation}
\xi _{t}^{C}=\xi _{0}^{C}\frac{\Omega _{t}}{(\bar{N})^{\frac{1+\varkappa
            (\kappa -1)}{1-\varkappa (1-\kappa )}}}\left( \frac{e_{t}^{PH}}{e_{t}^{GH}}%
\right) ^{\frac{\nu _{H}(\kappa -1)}{1-\varkappa (1-\kappa )}},\text{ where }%
\Omega _{t}=\left( \frac{1-\tau }{1-\tau -\mu _{t}}\right) ^{\frac{\kappa }{%
        1-\varkappa (1-\kappa )}}.  \label{A8}
\end{equation}

Next, to solve for the private hospital's optimization problem, we first
rewrite the profit function:
\begin{equation*}
\Pi_{t}^{PH}=(1-\xi_{t}^{C})\bar{N}%
\mu_{t}a_{t}^{A}w_{t}-w_{t}^{PH}e_{t}^{PH},
\end{equation*}
which, by setting $\xi_{t}=\xi_{t}^{C}$, and knowing that $\bar{N}=1$, the
substitution using $a_{t}^{A}=h_{t}^{A}$ and (\ref{y3b}) would give%
\begin{align*}
\Pi_{t}^{PH} & =(1-\xi_{t}^{C})\mu_{t}w_{t}\theta h_{0}(H_{t}^{G})^{\nu_{C}}
\left[
\begin{array}{c}
(e_{t}^{PH})^{\nu_{H}}(1-\xi_{t}^{C}) \\
+(e_{t}^{GH})^{\nu_{H}}(\xi_{t}^{C})^{1-\varkappa}%
\end{array}
\right] \\
& -w_{t}^{PH}e_{t}^{PH}
\end{align*}

Differentiating $\Pi_{t}^{PH}$ with respect to $e_{t}^{PH}$, and with
subsequent rearranging of terms, we derive the demand function for the
effort required to be supplied in private practice:
\begin{equation}
e_{t}^{PH}=\left( \mu_{t}\nu_{H}\theta h_{0}\right) ^{\frac{1}{1-\nu_{H}}%
}\left( \frac{w_{t}}{w_{t}^{PH}}\right) ^{\frac{1}{1-\nu_{H}}%
}(1-\xi_{t}^{C})^{\frac{2}{1-\nu_{H}}}(H_{t}^{G})^{\frac{\nu_{C}}{1-\nu_{H}}%
}.  \label{A9}
\end{equation}

Given the perceived demand function above, the representative physician
maximizes $\Pi_{t}^{I}=(P_{t}^{PH}-1)e_{t}^{PH}$ by setting his/her
private-practice \textquotedblleft price\textquotedblright, $w_{t}^{PH}$.
Substituting in (\ref{A9}), this means we have
\begin{equation}
\Pi_{t}^{I}=(P_{t}^{PH}-1)\left( \mu_{t}\nu_{H}\theta h_{0}\right) ^{\frac{1%
    }{1-\nu_{H}}}\left( \frac{w_{t}}{w_{t}^{PH}}\right) ^{\frac {1}{1-\nu_{H}}%
}(1-\xi_{t}^{C})^{\frac{2}{1-\nu_{H}}}(H_{t}^{G})^{\frac{\nu _{C}}{1-\nu_{H}}%
}.  \label{A10}
\end{equation}

Differentiating (\ref{A10}) with respect to $P_{t}^{PH}$, we get
\begin{equation*}
\frac{\partial\Pi_{t}^{I}}{\partial P_{t}^{PH}}=e_{t}^{PH}-\frac{%
    (P_{t}^{PH}-1)}{1-\nu_{H}}\frac{e_{t}^{PH}}{P_{t}^{PH}}=0,
\end{equation*}
which after some straightforward algebraic manipulation, yield a standard
constant price mark-up of:
\begin{equation}
P_{t}^{PH}=\frac{w_{t}^{PH}}{w_{t}}=\frac{1}{\nu_{H}}.  \label{A11}
\end{equation}

While effort in private practice is demand-driven, to determine the effort
required for public practice, we first restate (\ref{y13b}) below for
convenience:
\begin{align*}
& \ln\left\{
[e_{t}^{GH}w_{t}^{GH}+e_{t}^{PH}w_{t}^{PH}]^{%
    \delta_{R}}(1-e_{t}^{PH}-e_{t}^{GH})^{1-\delta_{R}}\right\} \\
& \geq\ln[(e_{t}^{GH}w_{t}^{GH})^{\delta_{R}}(1-e_{t}^{GH})^{1-\delta_{R}}].
\end{align*}

In the margin, the physician is indifferent between dual practice and solely
practice in the public sector. Setting it as equality, we can solve for the
following:
\begin{equation*}
\left[ \frac{e_{t}^{GH}w_{t}^{GH}+e_{t}^{PH}w_{t}^{PH}}{e_{t}^{GH}w_{t}^{GH}}%
\right] ^{\frac{\delta_{R}}{1-\delta_{R}}}=\frac{1-e_{t}^{GH}}{%
    1-e_{t}^{PH}-e_{t}^{GH}}.
\end{equation*}

Further rearranging of terms, and let $\psi=\delta_{R}/(1-\delta_{R})$, we
can derive an expression of effort in public practice, $e_{t}^{GH}$, which
depends linearly on private-practice's effort, $e_{t}^{PH}$, and the
relative wage rate:%
\begin{equation}
e_{t}^{GH}=\frac{(1-e_{t}^{PH})\left( 1+\frac{e_{t}^{PH}w_{t}^{PH}}{%
        e_{t}^{GH}w_{t}^{GH}}\right) ^{\psi}-1}{\left( 1+\frac{e_{t}^{PH}w_{t}^{PH}}{%
        e_{t}^{GH}w_{t}^{GH}}\right) ^{\psi}-1}.  \label{A12}
\end{equation}

To study the dynamics in this economy, first, note that%
\begin{equation*}
K_{t+1}^{P}=\alpha \bar{N}s_{t}=\alpha \bar{N}[(1-\xi
_{t}^{C})s_{t}^{PH}+\xi _{t}^{C}s_{t}^{GH}],
\end{equation*}%
which, by using (\ref{A3}), $\Upsilon _{t}=\mu _{t}a_{t}^{A}w_{t}$, and $%
a_{t}^{A}=h_{t}^{A}$, equals%
\begin{equation}
K_{t+1}^{P}=\alpha \bar{N}\sigma _{t}\left[ (1-\xi _{t}^{C})\left( 1-\tau
-\mu _{t}\right) h_{t}^{A}w_{t}+\xi _{t}^{C}(1-\tau )h_{t}^{A}w_{t}\right] ,
\label{A12b}
\end{equation}%
where $\sigma _{t}=\pi _{t}\Lambda /(1+\pi _{t}\Lambda )$.

Substituting (\ref{y17}) for $w_{t}$, and dividing both sides with $%
K_{t}^{P} $, yield%
\begin{equation}
\frac{K_{t+1}^{P}}{K_{t}^{P}}=\sigma_{t}\beta\frac{Y_{t}}{K_{t}^{P}}\left[
(1-\xi_{t}^{C})\left( 1-\tau-\mu_{t}\right) +\xi_{t}^{C}(1-\tau)\right] .
\label{A13}
\end{equation}

The next step is to calculate $H_{t}^{G}$, so as to determine the dynamics
of $h_{t}^{A}$. From (\ref{y21}), by substituting in $G_{t}^{H}=\beta
\upsilon _{H}\tau \Phi _{1}\left( 1+\frac{e_{t}^{PH}}{\nu _{H}}\frac{1}{%
    h_{t}^{A}\alpha \bar{N}}\right) Y_{t}$, where $\Phi _{1}=1+[\tau \upsilon
_{G}/(1-\tau \upsilon _{G})]$, we get
\begin{equation*}
H_{t}^{G}=H_{0}^{G}[\frac{a_{t}^{A}\alpha \bar{N}}{(K_{t}^{P,i})^{\varsigma }%
}]^{\eta }(\varphi \beta \upsilon _{H}\tau \Phi _{1})^{\epsilon }\left( 1+%
\frac{e_{t}^{PH}}{\nu _{H}}\frac{1}{h_{t}^{A}\alpha \bar{N}}\right)
^{\epsilon }(Y_{t})^{\epsilon }.
\end{equation*}

Next, we know $\frac{Y_{t}}{K_{t}^{P}}=A_{0}(h_{t}^{A})^{\beta }$, which
together with (\ref{y21}), and after substituting in (\ref{y17}) and
imposing the Assumption, $\eta \varsigma =\epsilon $, become:%
\begin{equation}
H_{t}^{G}=H_{0}^{G}(h_{t}^{A})^{\eta -\epsilon }(\alpha \bar{N})^{\eta
    -\epsilon }(\Phi _{2})^{\epsilon }\left( 1+\frac{e_{t}^{PH}}{\nu _{H}}%
\right) ^{\epsilon }(\frac{Y_{t}}{K_{t}^{P}})^{\epsilon },  \label{A14}
\end{equation}%
where $\Phi _{2}=\varphi \beta \upsilon _{H}\tau \Phi _{1}$, $\Phi
_{1}=1+[\tau \upsilon _{G}/(1-\tau \upsilon _{G})]$.

Substituting this result into $h_{t}^{A}=\theta h_{0}(H_{t}^{G})^{\nu _{C}}%
\left[ (e_{t}^{PH})^{\nu _{H}}(1-\xi _{t})+(e_{t}^{GH})^{\nu _{H}}\frac{(\xi
    _{t})^{1-\varkappa }}{(\bar{N})^{\varkappa }}\right] $, and using (\ref{y4}%
), yields
\begin{equation*}
h_{t+1}^{A}=\frac{\pi _{t}\theta h_{0}(\alpha \bar{N})^{(\eta -\epsilon )\nu
        _{C}-\varkappa }}{(\varphi \beta \upsilon _{H}\tau \Phi _{2})^{-\epsilon \nu
        _{C}}(H_{0}^{G})^{-\nu _{C}}}(h_{t}^{A})^{(\eta -\epsilon )\nu _{C}}\left( 1+%
\frac{e_{t}^{PH}}{\nu _{H}}\right) ^{\epsilon \nu _{C}}(\frac{Y_{t}}{%
    K_{t}^{P}})^{\epsilon \nu _{C}}\left[
\begin{array}{c}
(e_{t}^{PH})^{\nu _{H}}(1-\xi _{t}^{C}) \\
+(e_{t}^{GH})^{\nu _{H}}(\xi _{t}^{C})^{1-\varkappa }(\bar{N})^{-\varkappa }%
\end{array}%
\right] ,
\end{equation*}%
or equivalently, knowing that $\bar{N}=1$, yields the dynamic equation for $%
h_{t+1}^{A}$:
\begin{equation}
h_{t+1}^{A}=\frac{\pi _{t}\theta h_{0}\alpha ^{(\eta -\epsilon )\nu
        _{C}-\varkappa }\left( 1+\frac{e_{t}^{PH}}{\nu _{H}}\right) ^{\epsilon \nu
        _{C}}}{(\varphi \beta \upsilon _{H}\tau \Phi _{2})^{-\epsilon \nu
        _{C}}(H_{0}^{G})^{-\nu _{C}}}(h_{t}^{A})^{(\eta -\epsilon )\nu _{C}}(\frac{%
    Y_{t}}{K_{t}^{P}})^{\epsilon \nu _{C}}\left[
\begin{array}{c}
(e_{t}^{PH})^{\nu _{H}}(1-\xi _{t}^{C}) \\
+(e_{t}^{GH})^{\nu _{H}}(\xi _{t}^{C})^{1-\varkappa }%
\end{array}%
\right] .  \label{A15}
\end{equation}

Further, by substituting for $Y_{t}/K_{t}^{P}$, we yield
\begin{equation}
h_{t+1}^{A}=\frac{\pi _{t}\theta h_{0}\alpha ^{(\eta -\epsilon )\nu
        _{C}-\varkappa }\left( 1+\frac{e_{t}^{PH}}{\nu _{H}}\right) ^{\epsilon \nu
        _{C}}}{(\varphi \beta \upsilon _{H}\tau \Phi _{2})^{-\epsilon \nu
        _{C}}(H_{0}^{G})^{-\nu _{C}}}(h_{t}^{A})^{[\eta -(1-\beta )\epsilon ]\nu
    _{C}}\left[
\begin{array}{c}
(e_{t}^{PH})^{\nu _{H}}(1-\xi _{t}^{C}) \\
+(e_{t}^{GH})^{\nu _{H}}(\xi _{t}^{C})^{1-\varkappa }%
\end{array}%
\right] ,  \label{A16a}
\end{equation}%
which is the key dynamic equation for the average health status in the
economy.

Lastly, we have%
\begin{equation*}
Y_{t+1}=A_{0}(h_{t+1}^{A})^{\beta}K_{t+1}^{P},
\end{equation*}
which by using (\ref{A13}), yields
\begin{equation*}
Y_{t+1}=A_{0}(h_{t+1}^{A})^{\beta}\sigma_{t}\beta\left[ (1-\xi_{t}^{C})%
\left( 1-\tau-\mu_{t}\right) +\xi_{t}^{C}(1-\tau)\right] Y_{t},
\end{equation*}
or equivalently, gives the gross growth rate of final output to be:
\begin{equation}
\frac{Y_{t+1}}{Y_{t}}=A_{0}(h_{t+1}^{A})^{\beta}\sigma_{t}\beta\left[
(1-\xi_{t}^{C})\left( 1-\tau-\mu_{t}\right) +\xi_{t}^{C}(1-\tau)\right] .
\label{A17}
\end{equation}

Thus, the steady-state growth rate of output along the balanced growth path
is given by
\begin{equation}
1+\gamma=A_{0}(\tilde{h}^{A})^{\beta}\tilde{\sigma}\beta\left[ (1-\tilde{\xi
}^{C})\left( 1-\tau-\tilde{\mu}\right) +\tilde{\xi}^{C}(1-\tau)\right] ,
\label{A18}
\end{equation}
where $\tilde{\sigma}=\frac{\tilde{\pi}\Lambda}{1+\tilde{\pi}\Lambda}$, and $%
\tilde{h}^{A}$, $\tilde{H}^{G}$, $\tilde{\xi}^{C}$, and $\tilde{\mu}$ are
the steady-state solutions of the respective variables, determined using the
simultaneous equation system characterizing the steady-state solutions.

\bigskip

\textbf{Balanced growth equilibrium and steady-state solutions:}

Given the definition of the balanced growth equilibrium (BGE), steady-state
solutions of the dynamic system can be solved for, in which the steady-state
variables are denoted by tilde.

Along the BGE, we have $%
c_{t+1}^{j}/c_{t}^{j}=1+\gamma$ $\forall j$, we know the discount rate is
just given by
\begin{equation}
\Lambda=\frac{1+\gamma}{1+\tilde{r}},  \label{A18b}
\end{equation}
which given that $\Lambda<1$, means the steady-state growth rate must be
lower than the steady-state real interest rate, $\tilde{r}$, which in turn
is determined by
\begin{equation}
\tilde{r}=(1-\beta)(\frac{\tilde{Y}}{K^{P}}),  \label{A19}
\end{equation}
hence a function of the constant final output-to-private capital ratio.

Next, given that $\sigma_{t}=\pi_{t}\Lambda/(1+\pi_{t}\Lambda)$, we know
that the saving rate in the BGE, $\tilde{\sigma}$, is a function of the
constant steady-state survival rate, $\tilde{\pi}$,%
\begin{equation}
\tilde{\sigma}=\frac{\tilde{\pi}\Lambda}{1+\tilde{\pi}\Lambda},  \label{A20}
\end{equation}
which suggests that, a positive steady-state private savings rate
necessarily requires non-zero survival probability, $\tilde{\pi}$, or
discount factor.

Replacing (\ref{y17}) into (\ref{y12}) and (\ref{y20b}) respectively, we get
steady-state wage expressions of:
\begin{equation}
\tilde{w}^{PH}=\frac{\beta}{\nu_{H}}\frac{\tilde{Y}}{\tilde{h}^{A}},\text{ \
}\tilde{w}^{GH}=\frac{\tau\upsilon_{G}}{1-\tau\upsilon_{G}}\left[ \frac{\beta%
    \tilde{Y}}{\tilde{e}^{GH}}+\frac{\tilde{e}^{PH}}{\tilde{e}^{GH}}\frac{\beta%
    \tilde{Y}}{\upsilon_{H}\tilde{h}^{A}\bar{N}}\right] ,  \label{A21}
\end{equation}
which then gives the steady-state relative wage ratio of $\tilde{w}^{PH}/%
\tilde{w}^{GH}$:%
\begin{equation}
\frac{\tilde{w}^{PH}}{\tilde{w}^{GH}}=\frac{\tilde{e}^{GH}}{%
    (\Phi_{1}-1)(\nu_{H}\tilde{h}^{A}+\tilde{e}^{PH}\bar{N}^{-1})}.  \label{A22}
\end{equation}

Substituting the above into the steady-state version of the first-order
condition for the general physician,
\begin{equation*}
\left[ 1+\frac{\tilde{e}^{PH}}{\tilde{e}^{GH}}\frac{\tilde{w}^{PH}}{\tilde {w%
    }^{GH}}\right] ^{\psi}=\frac{1-\tilde{e}^{GH}}{1-\tilde{e}^{PH}-\tilde {e}%
    ^{GH}},
\end{equation*}
we get
\begin{equation}
\left[ 1+\frac{\tilde{e}^{PH}}{(\Phi_{1}-1)(\nu_{H}\tilde{h}^{A}+\tilde {e}%
    ^{PH}\bar{N}^{-1})}\right] ^{\psi}=\frac{1-\tilde{e}^{GH}}{1-\tilde {e}^{PH}-%
    \tilde{e}^{GH}}.  \label{A23}
\end{equation}

On the other hand, the steady-state version of (\ref{y11}) gives
\begin{equation}
\tilde{e}^{PH}=\left[ \tilde{\mu}(\nu_{H})^{2}\theta h_{0}\right] ^{\frac {1%
    }{1-\nu_{H}}}(1-\tilde{\xi}^{C})^{\frac{2}{1-\nu_{H}}}(\tilde{H}^{G})^{\frac{%
        \nu_{C}}{1-\nu_{H}}}.  \label{A24}
\end{equation}

From (\ref{y7}), knowing that $\bar{N}=1$, we have an expression of the
steady-state share of individuals who use free public health care, $\tilde{%
    \xi}^{C}$,%
\begin{equation}
\tilde{\xi}^{C}=\xi _{0}^{C}\left( \frac{1-\tau }{1-\tau -\mu _{t}}\right) ^{%
    \frac{\kappa }{1-\varkappa (1-\kappa )}}\left( \frac{\tilde{e}^{PH}}{\tilde{e%
    }^{GH}}\right) ^{\frac{\nu _{H}(\kappa -1)}{1-\varkappa (1-\kappa )}},
\label{A25a}
\end{equation}
where $\tilde{\mu}=\mu _{0}-\tilde{s}^{H}$, with the steady-state level of
private health care subsidy given by%
\begin{equation*}
\tilde{s}^{H}=\frac{\upsilon _{S}\tau }{(1-\tilde{\xi}^{C})}\left[ \frac{%
    \tilde{e}^{PH}\tilde{w}^{PH}+\tilde{e}^{GH}\tilde{w}^{GH}}{\tilde{h}^{A}%
    \tilde{w}\alpha \bar{N}}+1\right] ,
\end{equation*}

After further substitutions of the wages, and again $\bar{N}=1$, $\tilde{s}%
^{H}$ can be written as
\begin{equation}
\tilde{s}^{H}=\frac{\upsilon _{S}\tau \Phi _{1}}{(1-\tilde{\xi}^{C})}(1+%
\frac{\tilde{e}^{PH}}{\nu _{H}\tilde{h}^{A}\alpha }),  \label{A25b}
\end{equation}%
and the steady-state level of private health care cost is therefore
\begin{equation}
\tilde{\mu}=\mu _{0}-\frac{\upsilon _{S}\tau \Phi _{1}}{(1-\tilde{\xi}^{C})}%
(1+\frac{\tilde{e}^{PH}}{\nu _{H}\tilde{h}^{A}\alpha }).  \label{A25c}
\end{equation}

From (\ref{A23}), further rearranging of terms yields the steady-state
expression for $\tilde{e}^{GH}$:%
\begin{equation}
\tilde{e}^{GH}=\frac{\left[ 1+\frac{\tilde{e}^{PH}}{(\Phi_{1}-1)(\nu _{H}%
        \tilde{h}^{A}+\tilde{e}^{PH}\bar{N}^{-1})}\right] ^{\psi}(1-\tilde {e}%
    ^{PH})-1}{\left[ 1+\frac{\tilde{e}^{PH}}{(\Phi_{1}-1)(\nu_{H}\tilde{h}^{A}+%
        \tilde{e}^{PH}\bar{N}^{-1})}\right] ^{\psi}-1}.  \label{A29}
\end{equation}

Next, from $\frac{Y_{t}}{K_{t}^{P}}=A_{0}(h_{t}^{A})^{\beta }$ and (\ref{A14}%
), with $\bar{N}=1$, we derive a steady-state expression of the broad health
infrastructure: \
\begin{equation*}
\tilde{H}^{G}=H_{0}^{G}(\tilde{h}^{A})^{\eta -(1-\beta )\epsilon }(\Phi
_{2})^{\epsilon }\left( 1+\frac{\tilde{e}^{PH}}{\nu _{H}\alpha }\right)
^{\epsilon },
\end{equation*}%
where $\Phi _{2}=\varphi \beta \upsilon _{H}\tau \Phi _{1}$. Further, by
substituting in (\ref{A24}) for $\tilde{e}^{PH}$, we have
\begin{equation}
\tilde{H}^{G}=H_{0}^{G}(\tilde{h}^{A})^{\frac{[\eta -(1-\beta )\epsilon
        ](1-\nu _{H})}{(1-\nu _{H}-\nu _{C}\epsilon )}}(\Phi _{2})^{\frac{\epsilon
        (1-\nu _{H})}{(1-\nu _{H}-\nu _{C}\epsilon )}}\left( \frac{\nu _{H}+\left[
    \tilde{\mu}(\nu _{H})^{2}\theta h_{0}\right] ^{\frac{1}{1-\nu _{H}}}(1-%
    \tilde{\xi}^{C})^{\frac{2}{1-\nu _{H}}}}{\nu _{H}\alpha }\right) ^{\frac{%
        \epsilon (1-\nu _{H})}{(1-\nu _{H}-\nu _{C}\epsilon )}}.
\end{equation}

Lastly, for the steady-state level of health status, $\tilde{h}^{A}$, from (%
\ref{y3b}), with $\bar{N}=1$, we have
\begin{equation}
\tilde{h}^{A}=\theta h_{0}(\tilde{H}^{G})^{\nu_{C}}\left[ (\tilde{e}%
^{PH})^{\nu_{H}}(1-\tilde{\xi}^{C})+(\tilde{e}^{GH})^{\nu_{H}}(\tilde{\xi}%
^{C})^{1-\varkappa}\right] ,
\end{equation}

To summarize, the steady-state solutions can be represented by the following
six-equation simultaneous equation system:

\begin{equation}
\tilde{\xi}^{C}=\xi _{0}^{C}\left( \frac{1-\tau }{1-\tau -\mu _{t}}\right) ^{%
    \frac{\kappa }{1-\varkappa (1-\kappa )}}\left( \frac{\tilde{e}^{PH}}{\tilde{e%
    }^{GH}}\right) ^{\frac{\nu _{H}(\kappa -1)}{1-\varkappa (1-\kappa )}},
\end{equation}%
\begin{equation}
\tilde{e}^{PH}=\left[ \tilde{\mu}(\nu _{H})^{2}\theta h_{0}\right] ^{\frac{1%
    }{1-\nu _{H}}}(1-\tilde{\xi}^{C})^{\frac{2}{1-\nu _{H}}}(\tilde{H}^{G})^{%
    \frac{\nu _{C}}{1-\nu _{H}}},
\end{equation}%
\begin{equation}
\tilde{e}^{GH}=\frac{\left[ 1+\frac{\tilde{e}^{PH}}{(\Phi _{1}-1)(\nu _{H}%
        \tilde{h}^{A}+\tilde{e}^{PH}\bar{N}^{-1})}\right] ^{\psi }(1-\tilde{e}%
    ^{PH})-1}{\left[ 1+\frac{\tilde{e}^{PH}}{(\Phi _{1}-1)(\nu _{H}\tilde{h}^{A}+%
        \tilde{e}^{PH}\bar{N}^{-1})}\right] ^{\psi }-1},
\end{equation}%
\begin{equation}
\tilde{h}^{A}=\theta h_{0}(\tilde{H}^{G})^{\nu _{C}}\left[ (\tilde{e}%
^{PH})^{\nu _{H}}(1-\tilde{\xi}^{C})+(\tilde{e}^{GH})^{\nu _{H}}(\tilde{\xi}%
^{C})^{1-\varkappa }\right] ,
\end{equation}%
\begin{equation}
\tilde{H}^{G}=H_{0}^{G}(\tilde{h}^{A})^{\frac{[\eta -(1-\beta )\epsilon
        ](1-\nu _{H})}{(1-\nu _{H}-\nu _{C}\epsilon )}}(\Phi _{2})^{\frac{\epsilon
        (1-\nu _{H})}{(1-\nu _{H}-\nu _{C}\epsilon )}}\left( \frac{\nu _{H}+\left[
    \tilde{\mu}(\nu _{H})^{2}\theta h_{0}\right] ^{\frac{1}{1-\nu _{H}}}(1-%
    \tilde{\xi}^{C})^{\frac{2}{1-\nu _{H}}}}{\nu _{H}\alpha }\right) ^{\frac{%
        \epsilon (1-\nu _{H})}{(1-\nu _{H}-\nu _{C}\epsilon )}},
\end{equation}%
\begin{equation}
\tilde{\mu}=\mu _{0}-\frac{\upsilon _{S}\tau \Phi _{1}}{(1-\tilde{\xi}^{C})}%
(1+\frac{\tilde{e}^{PH}}{\nu _{H}\tilde{h}^{A}\alpha }),
\end{equation}%
where $\psi =\delta _{R}/(1-\delta _{R})$, $\Phi _{1}=1+[\tau \upsilon
_{G}/(1-\tau \upsilon _{G})]$, and $\Phi _{2}=\varphi \beta \upsilon
_{H}\tau \Phi _{1}$.

\bigskip

\textbf{Welfare evaluation}

Recall from (\ref{A4}) and (\ref{A5}), the indirect utility functions for
individuals using private and public heathcare are given by
\begin{align*}
V_{t}^{PH}& =\ln \left[ \frac{1-\tau -\mu _{t}}{(1+\pi _{t}\Lambda )}w_{t}%
\right] ^{\kappa }(h_{t}^{A})^{\kappa }(h_{t}^{PH})^{1-\kappa } \\
& +\Lambda \pi _{t}\ln \Lambda (1+r_{t+1})\left[ \frac{1-\tau -\mu _{t}}{%
    (1+\pi _{t}\Lambda )}w_{t}\right] ^{\kappa }(h_{t}^{A})^{\kappa
}(h_{t}^{PH})^{1-\kappa }(\pi _{t})^{1-\kappa }+\ln \xi _{t}^{C},\
\end{align*}%
\begin{align*}
V_{t}^{GH}& =\ln \left[ \frac{(1-\tau )}{(1+\pi _{t}\Lambda )}w_{t}\right]
^{\kappa }(h_{t}^{A})^{\kappa }(h_{t}^{GH})^{1-\kappa } \\
& +\Lambda \pi _{t}\ln \Lambda (1+r_{t+1})\left[ \frac{(1-\tau )}{(1+\pi
    _{t}\Lambda )}w_{t}\right] ^{\kappa }(h_{t}^{A})^{\kappa
}(h_{t}^{GH})^{1-\kappa }(\pi _{t})^{1-\kappa }.
\end{align*}

Using the expressions for $w_{t}$, $h_{t}^{PH}$, and $h_{t}^{GH}$, we can
rewrite them as%
\begin{align*}
V_{t}^{PH}& =\ln \left[ \frac{1-\tau -\mu _{t}}{(1+\pi _{t}\Lambda )}\beta
\frac{Y_{t}}{\bar{N}}\right] ^{\kappa }[\theta h_{0}(e_{t}^{PH})^{\nu
    _{H}}(H_{t}^{G})^{\nu _{C}}]^{1-\kappa } \\
& +\Lambda \pi _{t}\ln \Lambda (1+r_{t+1})\left[ \frac{1-\tau -\mu _{t}}{%
    (1+\pi _{t}\Lambda )}\beta \frac{Y_{t}}{\bar{N}}\right] ^{\kappa }[\theta
h_{0}(e_{t}^{PH})^{\nu _{H}}(H_{t}^{G})^{\nu _{C}}]^{1-\kappa }(\pi
_{t})^{1-\kappa } \\
& +\ln \xi _{t}^{C},\
\end{align*}%
\begin{align*}
V_{t}^{GH}& =\ln \left[ \frac{(1-\tau )}{(1+\pi _{t}\Lambda )}\beta \frac{%
    Y_{t}}{\bar{N}}\right] ^{\kappa }[\frac{\theta h_{0}}{(\xi _{t}^{C}\bar{N}%
    )^{\varkappa }}(e_{t}^{GH})^{\nu _{H}}(H_{t}^{G})^{\nu _{C}}]^{1-\kappa } \\
& +\Lambda \pi _{t}\ln \Lambda (1+r_{t+1})\left[ \frac{(1-\tau )}{(1+\pi
    _{t}\Lambda )}\beta \frac{Y_{t}}{\bar{N}}\right] ^{\kappa }[\frac{\theta
    h_{0}}{(\xi _{t}^{C}\bar{N})^{\varkappa }}(e_{t}^{GH})^{\nu
    _{H}}(H_{t}^{G})^{\nu _{C}}]^{1-\kappa }(\pi _{t})^{1-\kappa },
\end{align*}%
or equivalently, with rearranging of terms,
\begin{align}
V_{t}^{PH}& =(1+\Lambda \pi _{t})\ln \left[ \frac{1-\tau -\mu _{t}}{(1+\pi
    _{t}\Lambda )}\beta \frac{Y_{t}}{\bar{N}}\right] ^{\kappa }[\theta
h_{0}(e_{t}^{PH})^{\nu _{H}}(H_{t}^{G})^{\nu _{C}}]^{1-\kappa }  \label{B1}
\\
& +\Lambda \pi _{t}\ln \Lambda (1+r_{t+1})(\pi _{t})^{1-\kappa }+\ln \xi
_{t}^{C},\   \notag
\end{align}%
\begin{align}
V_{t}^{GH}& =(1+\Lambda \pi _{t})\ln \left[ \frac{(1-\tau )}{(1+\pi
    _{t}\Lambda )}\beta \frac{Y_{t}}{\bar{N}}\right] ^{\kappa }[\frac{\theta
    h_{0}}{(\xi _{t}^{C}\bar{N})^{\varkappa }}(e_{t}^{GH})^{\nu
    _{H}}(H_{t}^{G})^{\nu _{C}}]^{1-\kappa }  \label{B2} \\
& +\Lambda \pi _{t}\ln \Lambda (1+r_{t+1})(\pi _{t})^{1-\kappa }.  \notag
\end{align}

Given that our economy consists of two-period lived individuals, we adopt
the perfect-foresight welfare criterion of models with similar structure,
such as \cite{AGENOR201819}. Specifically, assume now that the economy
consists of infinite number of generations of two-period lived individuals
that will replenish by nature, the social welfare function is then given by
a discounted sum of utility along the BGE path across an infinite sequence
of individuals (see \cite{DelaCroix2002},p. 91):
\begin{equation}
\mathcal{W}_{t}=\displaystyle\sum\limits_{h=0}^{\infty }\Psi ^{h}[\tilde{\xi}%
_{0}^{C}V_{t+h}^{GH}+(1-\tilde{\xi}_{0}^{C})V_{t+h}^{PH}],  \label{B3}
\end{equation}%
\newline
where $\Psi \epsilon $ $(0,1)$ is the social discount factor, $\tilde{\xi}%
_{0}^{C}$ and $1-\tilde{\xi}_{0}^{C}$ are time-invariant constant weights,
which we set to equal the initial steady-state shares of households using
public and private health care respectively. \

Along the balanced growth path, $\mu_{t+h}=\tilde{\mu}$, $e_{t+h}^{PH}=%
\tilde{e}^{PH}$, $e_{t+h}^{GH}=\tilde{e}^{GH}$, $H_{t+h}^{G}=\tilde{H}^{G}$,
$\pi_{t+h}=\tilde{\pi}$, $\xi_{t+h}^{C}=\tilde{\xi}^{C}$, and $r_{t+h}=%
\tilde{r}$ in the indirect utility functions in (\ref{B3}). With $\bar{N}=1$%
, social welfare is therefore driven primarily by final output, $\tilde{Y}%
_{t+h}$, which grows at the rate of $1+\gamma$ along the balanced growth
path: $\tilde{Y}_{t+h}=(1+\gamma)^{t+h}Y_{0}$, where $Y_{0}$ can be
normalized to one.

The social welfare function can therefore be expressed as
\begin{equation}
\mathcal{W}_{t}=\displaystyle\sum\limits_{h=0}^{\infty }\Psi ^{h}\left\langle
\begin{array}{c}
(1+\Lambda \tilde{\pi})\{\tilde{\xi}_{0}^{C}\ln \frac{(1-\tau )^{\kappa }}{%
    (1+\tilde{\pi}\Lambda )^{\kappa }}\beta ^{\kappa }[\frac{\theta h_{0}}{(%
    \tilde{\xi}^{C})^{\varkappa }}(\tilde{e}^{GH})^{\nu _{H}}(\tilde{H}%
^{G})^{\nu _{C}}]^{1-\kappa } \\
+(1-\tilde{\xi}_{0}^{C})\ln \frac{(1-\tau -\tilde{\mu})^{\kappa }}{(1+\tilde{%
        \pi}\Lambda )^{\kappa }}\beta ^{\kappa }[\theta h_{0}(\tilde{e}^{PH})^{\nu
    _{H}}(\tilde{H}^{G})^{\nu _{C}}]^{1-\kappa } \\
+(1-\tilde{\xi}_{0}^{C})\ln \tilde{\xi}^{C}\} \\
+\Lambda \tilde{\pi}\ln \Lambda (1+\tilde{r})(\tilde{\pi})^{1-\kappa
}+\kappa (t+h)\ln (1+\gamma )%
\end{array}%
\right\rangle .  \label{B4}
\end{equation}

Given that $\Lambda\Psi<1$, $\mathcal{W}_{t}$ is strictly concave and
bounded, subject to the usual convex and compact choice set.

Based on (\ref{B4}), a social welfare criterion can be approximated by%
\footnote{%
    The derivation involves using a standard approximation result, $%
    \sum_{h=0}^{\infty }hx^{h}\simeq x/(x-1)^{2}$.}\qquad\
\begin{align}
\mathcal{W}_{t}& \simeq \frac{(1+\Lambda \tilde{\pi})}{1-\Psi }\left\{
\begin{array}{c}
\tilde{\xi}_{0}^{C}\ln \frac{(1-\tau )^{\kappa }}{(1+\tilde{\pi}\Lambda
    )^{\kappa }}\beta ^{\kappa }[\frac{\theta h_{0}}{(\tilde{\xi}%
    ^{C})^{\varkappa }}(\tilde{e}^{GH})^{\nu _{H}}(\tilde{H}^{G})^{\nu
    _{C}}]^{1-\kappa } \\
+(1-\tilde{\xi}_{0}^{C})\ln \frac{(1-\tau -\tilde{\mu})^{\kappa }}{(1+\tilde{%
        \pi}\Lambda )^{\kappa }}\beta ^{\kappa }[\theta h_{0}(\tilde{e}^{PH})^{\nu
    _{H}}(\tilde{H}^{G})^{\nu _{C}}]^{1-\kappa } \\
+(1-\tilde{\xi}_{0}^{C})\ln \tilde{\xi}^{C}%
\end{array}%
\right\}   \label{B5} \\
& +\frac{\Lambda \tilde{\pi}\ln \Lambda (1+\tilde{r})(\tilde{\pi})^{1-\kappa
}}{1-\Psi }+\frac{\kappa \Psi }{(\Psi -1)^{2}}\ln (1+\gamma ),  \notag
\end{align}%
which is the form used to compute social welfare in the reported numerical
experiment results.
